# Supplementary material for: Atlas of Interactions Between Decoration Proteins and Major Capsid Proteins of Coliphage N4
Source: Viruses. 2024 Dec 26;17(1):19. doi: 10.3390/v17010019 (PMC11768535; doi:10.3390/v17010019)
Supplement: Supplementary file 1 [file viruses-17-00019-s001.zip]

Archive with 1 entries (1 files):
- viruses-3360660 - supplementary.pdf
